# Supplementary material for: Oncological Safety of High Hydrostatic Pressure Treatment: Effects on Cancer-Associated Fibroblast-like Transdifferentiation of Adipose Stromal Cells
Source: Curr Issues Mol Biol. 2026 Jan 16;48(1):91. doi: 10.3390/cimb48010091 (PMC12839575; doi:10.3390/cimb48010091)
Supplement: Supplementary file 1 [file cimb-48-00091-s001.zip]

Archive with 1 entries (1 files):
- cimb-4073455-supplementary.pdf
